# Supplementary material for: The Biology and Genomics of Human Hair Follicles: A Focus on Androgenetic Alopecia
Source: Int J Mol Sci. 2024 Feb 22;25(5):2542. doi: 10.3390/ijms25052542 (PMC10932098; doi:10.3390/ijms25052542)
Supplement: Supplementary file 1 [file ijms-25-02542-s001.zip]

Archive with 1 entries (1 files):
- ijms-2852116-supplementary.xlsx
