# Supplementary material for: The Biology and Genomics of Human Hair Follicles: A Focus on Androgenetic Alopecia
Source: Int J Mol Sci. 2024 Feb 22;25(5):2542. doi: 10.3390/ijms25052542 (PMC10932098; doi:10.3390/ijms25052542)
Supplement: Supplementary file 1 [file ijms-25-02542-s001.zip › ijms-2852116-supplementary.xlsx]

## Sheet: Table_GWAS
DATE ADDED TO CATALOG	PUBMEDID	FIRST AUTHOR	DATE	JOURNAL	LINK	STUDY	DISEASE/TRAIT	INITIAL SAMPLE SIZE	REPLICATION SAMPLE SIZE	REGION	CHR_ID	CHR_POS	REPORTED GENE(S)	MAPPED_GENE	UPSTREAM_GENE_ID	DOWNSTREAM_GENE_ID	SNP_GENE_IDS	UPSTREAM_GENE_DISTANCE	DOWNSTREAM_GENE_DISTANCE	STRONGEST SNP-RISK ALLELE	SNPS	MERGED	SNP_ID_CURRENT	CONTEXT	INTERGENIC	RISK ALLELE FREQUENCY	P-VALUE	PVALUE_MLOG	P-VALUE (TEXT)	OR or BETA	95% CI (TEXT)	PLATFORM [SNPS PASSING QC]	CNV	MAPPED_TRAIT	MAPPED_TRAIT_URI	STUDY ACCESSION	GENOTYPING TECHNOLOGY
2017-05-11	27182965	Pickrell JK	2016-05-16	Nat Genet	www.ncbi.nlm.nih.gov/pubmed/27182965	Detection and interpretation of shared genetic influences on 42 human traits.	Male-pattern baldness	9,009 European ancestry cases, 8,491 European ancestry controls	NA	Xq12	X	67081073	EDA2R, AR							rs200644307-?	rs200644307	0	200644307	intergenic_variant	1	NR	1e-247	247		2.277	[2.160-2.400]	Illumina [13436641] (imputed)	N	androgenetic alopecia	http://www.ebi.ac.uk/efo/EFO_0004191	GCST003983	Genome-wide genotyping array
2018-01-12	29146897	Pirastu N	2017-11-17	Nat Commun	www.ncbi.nlm.nih.gov/pubmed/29146897	GWAS for male-pattern baldness identifies 71 susceptibility loci explaining 38% of the risk.	Male-pattern baldness	25,662 British ancestry cases, 17,928 British ancestry controls	13,367 European ancestry cases, 11,851 European ancestry controls, 3,436 cases, 2,435 controls	20p11.22	20	22057342	PAX1	LINC01432			ENSG00000234435			rs11087368-G	rs11087368	0	11087368	intron_variant	0	NR	1e-105	105		0.30838	[0.28-0.34] unit decrease	Affymetrix [27512692] (imputed)	N	androgenetic alopecia	http://www.ebi.ac.uk/efo/EFO_0004191	GCST005116	Genome-wide genotyping array
2012-08-15	22693459	Li R	2012-05-31	PLoS Genet	www.ncbi.nlm.nih.gov/pubmed/22693459	Six novel susceptibility Loci for early-onset androgenetic alopecia and their unexpected association with common diseases.	Male-pattern baldness	3,891 European ancestry cases, 8,915 European ancestry controls	NA	Xq12	X	67343176	AR							rs2497938-T	rs2497938	0	2497938	intergenic_variant	1	0.85	2e-91	90.699		2.2	[2.04-2.37]	Affymetrix, Illumina [2391230] (imputed)	N	androgenetic alopecia	http://www.ebi.ac.uk/efo/EFO_0004191	GCST001548	Genome-wide genotyping array
2017-05-11	27182965	Pickrell JK	2016-05-16	Nat Genet	www.ncbi.nlm.nih.gov/pubmed/27182965	Detection and interpretation of shared genetic influences on 42 human traits.	Male-pattern baldness	9,009 European ancestry cases, 8,491 European ancestry controls	NA	20p11.22	20	22019643	FOXA2, PAX1	NA - LINC01432		ENSG00000234435			34431	rs201563-?	rs201563	0	201563	intergenic_variant	1	NR	3e-81	80.5229		1.547	[1.479-1.619]	Illumina [13436641] (imputed)	N	androgenetic alopecia	http://www.ebi.ac.uk/efo/EFO_0004191	GCST003983	Genome-wide genotyping array
2018-01-12	29146897	Pirastu N	2017-11-17	Nat Commun	www.ncbi.nlm.nih.gov/pubmed/29146897	GWAS for male-pattern baldness identifies 71 susceptibility loci explaining 38% of the risk.	Male-pattern baldness	25,662 British ancestry cases, 17,928 British ancestry controls	13,367 European ancestry cases, 11,851 European ancestry controls, 3,436 cases, 2,435 controls	7p21.1	7	18857365	TWIST1	HDAC9			ENSG00000048052			rs71530654-A	rs71530654	0	71530654	intron_variant	0	NR	7e-63	62.1549		0.241923	[0.21-0.27] unit increase	Affymetrix [27512692] (imputed)	N	androgenetic alopecia	http://www.ebi.ac.uk/efo/EFO_0004191	GCST005116	Genome-wide genotyping array
2018-01-12	29146897	Pirastu N	2017-11-17	Nat Commun	www.ncbi.nlm.nih.gov/pubmed/29146897	GWAS for male-pattern baldness identifies 71 susceptibility loci explaining 38% of the risk.	Male-pattern baldness	25,662 British ancestry cases, 17,928 British ancestry controls	13,367 European ancestry cases, 11,851 European ancestry controls, 3,436 cases, 2,435 controls	20p11.22	20	21961007	PAX1	NA - LINC01432		ENSG00000234435			93067	rs552649178-G	rs552649178	0	552649178	intron_variant	1	NR	6e-59	58.2218		0.269287	[0.24-0.3] unit decrease	Affymetrix [27512692] (imputed)	N	androgenetic alopecia	http://www.ebi.ac.uk/efo/EFO_0004191	GCST005116	Genome-wide genotyping array
2018-01-12	29146897	Pirastu N	2017-11-17	Nat Commun	www.ncbi.nlm.nih.gov/pubmed/29146897	GWAS for male-pattern baldness identifies 71 susceptibility loci explaining 38% of the risk.	Male-pattern baldness	25,662 British ancestry cases, 17,928 British ancestry controls	13,367 European ancestry cases, 11,851 European ancestry controls, 3,436 cases, 2,435 controls	6p25.3	6	396321	IRF4	IRF4			ENSG00000137265			rs12203592-C	rs12203592	0	12203592	intron_variant	0	NR	2e-52	51.699		0.262639	[0.23-0.3] unit increase	Affymetrix [27512692] (imputed)	N	androgenetic alopecia	http://www.ebi.ac.uk/efo/EFO_0004191	GCST005116	Genome-wide genotyping array
2018-01-12	29146897	Pirastu N	2017-11-17	Nat Commun	www.ncbi.nlm.nih.gov/pubmed/29146897	GWAS for male-pattern baldness identifies 71 susceptibility loci explaining 38% of the risk.	Male-pattern baldness	25,662 British ancestry cases, 17,928 British ancestry controls	13,367 European ancestry cases, 11,851 European ancestry controls, 3,436 cases, 2,435 controls	1p36.22	1	10980328	DFFA	C1orf127			ENSG00000175262			rs7542354-G	rs7542354	0	7542354	intron_variant	0	NR	6e-49	48.2218		0.249395	[0.22-0.28] unit decrease	Affymetrix [27512692] (imputed)	N	androgenetic alopecia	http://www.ebi.ac.uk/efo/EFO_0004191	GCST005116	Genome-wide genotyping array
2018-01-12	29146897	Pirastu N	2017-11-17	Nat Commun	www.ncbi.nlm.nih.gov/pubmed/29146897	GWAS for male-pattern baldness identifies 71 susceptibility loci explaining 38% of the risk.	Male-pattern baldness	25,662 British ancestry cases, 17,928 British ancestry controls	13,367 European ancestry cases, 11,851 European ancestry controls, 3,436 cases, 2,435 controls	20p11.22	20	21912814	PAX1							rs77410716-C	rs77410716	0	77410716	intergenic_variant	1	NR	5e-45	44.301		0.284588	[0.24-0.32] unit increase	Affymetrix [27512692] (imputed)	N	androgenetic alopecia	http://www.ebi.ac.uk/efo/EFO_0004191	GCST005116	Genome-wide genotyping array
2018-01-12	29146897	Pirastu N	2017-11-17	Nat Commun	www.ncbi.nlm.nih.gov/pubmed/29146897	GWAS for male-pattern baldness identifies 71 susceptibility loci explaining 38% of the risk.	Male-pattern baldness	25,662 British ancestry cases, 17,928 British ancestry controls	13,367 European ancestry cases, 11,851 European ancestry controls, 3,436 cases, 2,435 controls	5q33.3	5	158893869	EBF1, UBLCP1	EBF1			ENSG00000164330			rs1422798-C	rs1422798	0	1422798	intron_variant	0	NR	2e-44	43.699		0.20288	[0.17-0.23] unit decrease	Affymetrix [27512692] (imputed)	N	androgenetic alopecia	http://www.ebi.ac.uk/efo/EFO_0004191	GCST005116	Genome-wide genotyping array
2018-01-12	29146897	Pirastu N	2017-11-17	Nat Commun	www.ncbi.nlm.nih.gov/pubmed/29146897	GWAS for male-pattern baldness identifies 71 susceptibility loci explaining 38% of the risk.	Male-pattern baldness	25,662 British ancestry cases, 17,928 British ancestry controls	13,367 European ancestry cases, 11,851 European ancestry controls, 3,436 cases, 2,435 controls	7q11.22	7	69122810	AUTS2	NA - RNU6-832P		ENSG00000200189			2460	rs939963-G	rs939963	0	939963	intergenic_variant	1	NR	2e-41	40.699		0.188856	[0.16-0.22] unit decrease	Affymetrix [27512692] (imputed)	N	androgenetic alopecia	http://www.ebi.ac.uk/efo/EFO_0004191	GCST005116	Genome-wide genotyping array
2018-01-12	29146897	Pirastu N	2017-11-17	Nat Commun	www.ncbi.nlm.nih.gov/pubmed/29146897	GWAS for male-pattern baldness identifies 71 susceptibility loci explaining 38% of the risk.	Male-pattern baldness	25,662 British ancestry cases, 17,928 British ancestry controls	13,367 European ancestry cases, 11,851 European ancestry controls, 3,436 cases, 2,435 controls	2q37.3	2	238787252	TWIST2, LINC01107	LINC01937 - TWIST2	ENSG00000234279	ENSG00000233608		46403	60780	rs11684254-C	rs11684254	0	11684254	intergenic_variant	1	NR	1e-39	39		0.192886	[0.16-0.22] unit increase	Affymetrix [27512692] (imputed)	N	androgenetic alopecia	http://www.ebi.ac.uk/efo/EFO_0004191	GCST005116	Genome-wide genotyping array
2012-08-15	22693459	Li R	2012-05-31	PLoS Genet	www.ncbi.nlm.nih.gov/pubmed/22693459	Six novel susceptibility Loci for early-onset androgenetic alopecia and their unexpected association with common diseases.	Male-pattern baldness	3,891 European ancestry cases, 8,915 European ancestry controls	NA	20p11.22	20	22056937	PAX1, FOXA2	LINC01432			ENSG00000234435			rs6047844-T	rs6047844	0	6047844	intron_variant	0	0.46	2e-39	38.699		1.6	[1.49-1.72]	Affymetrix, Illumina [2391230] (imputed)	N	androgenetic alopecia	http://www.ebi.ac.uk/efo/EFO_0004191	GCST001548	Genome-wide genotyping array
2017-05-11	27182965	Pickrell JK	2016-05-16	Nat Genet	www.ncbi.nlm.nih.gov/pubmed/27182965	Detection and interpretation of shared genetic influences on 42 human traits.	Male-pattern baldness	9,009 European ancestry cases, 8,491 European ancestry controls	NA	2q37.3	2	238787252	ASB1, TWIST2	LINC01937 - TWIST2	ENSG00000234279	ENSG00000233608		46403	60780	rs11684254-?	rs11684254	0	11684254	intergenic_variant	1	NR	2e-37	36.699		1.35	[1.289-1.414]	Illumina [13436641] (imputed)	N	androgenetic alopecia	http://www.ebi.ac.uk/efo/EFO_0004191	GCST003983	Genome-wide genotyping array
2017-05-11	27182965	Pickrell JK	2016-05-16	Nat Genet	www.ncbi.nlm.nih.gov/pubmed/27182965	Detection and interpretation of shared genetic influences on 42 human traits.	Male-pattern baldness	9,009 European ancestry cases, 8,491 European ancestry controls	NA	7p21.1	7	18857888	HDAC9	HDAC9			ENSG00000048052			rs7801037-?	rs7801037	0	7801037	intron_variant	0	NR	1e-36	36		1.33333	[1.27-1.39]	Illumina [13436641] (imputed)	N	androgenetic alopecia	http://www.ebi.ac.uk/efo/EFO_0004191	GCST003983	Genome-wide genotyping array
2018-01-12	29146897	Pirastu N	2017-11-17	Nat Commun	www.ncbi.nlm.nih.gov/pubmed/29146897	GWAS for male-pattern baldness identifies 71 susceptibility loci explaining 38% of the risk.	Male-pattern baldness	25,662 British ancestry cases, 17,928 British ancestry controls	13,367 European ancestry cases, 11,851 European ancestry controls, 3,436 cases, 2,435 controls	Xq12	X	68143959	AR	OPHN1			ENSG00000079482			rs7061504-A	rs7061504	0	7061504	intron_variant	0	NR	3e-35	34.5229		0.402795	[0.34-0.47] unit increase	Affymetrix [27512692] (imputed)	N	androgenetic alopecia	http://www.ebi.ac.uk/efo/EFO_0004191	GCST005116	Genome-wide genotyping array
2018-01-12	29146897	Pirastu N	2017-11-17	Nat Commun	www.ncbi.nlm.nih.gov/pubmed/29146897	GWAS for male-pattern baldness identifies 71 susceptibility loci explaining 38% of the risk.	Male-pattern baldness	25,662 British ancestry cases, 17,928 British ancestry controls	13,367 European ancestry cases, 11,851 European ancestry controls, 3,436 cases, 2,435 controls	6p24.3	6	9333352	OFCC1	HULC - OFCC1	ENSG00000285219	ENSG00000181355		39219	262758	rs34624408-T	rs34624408	0	34624408	intergenic_variant	1	NR	9e-29	28.0458		0.157266	[0.13-0.18] unit increase	Affymetrix [27512692] (imputed)	N	androgenetic alopecia	http://www.ebi.ac.uk/efo/EFO_0004191	GCST005116	Genome-wide genotyping array
2017-05-11	27182965	Pickrell JK	2016-05-16	Nat Genet	www.ncbi.nlm.nih.gov/pubmed/27182965	Detection and interpretation of shared genetic influences on 42 human traits.	Male-pattern baldness	9,009 European ancestry cases, 8,491 European ancestry controls	NA	1p36.22	1	10973265	C1orf127	C1orf127			ENSG00000175262			rs2095921-?	rs2095921	0	2095921	intron_variant	0	NR	3e-27	26.5229		1.34409	[1.27-1.42]	Illumina [13436641] (imputed)	N	androgenetic alopecia	http://www.ebi.ac.uk/efo/EFO_0004191	GCST003983	Genome-wide genotyping array
2018-01-12	29146897	Pirastu N	2017-11-17	Nat Commun	www.ncbi.nlm.nih.gov/pubmed/29146897	GWAS for male-pattern baldness identifies 71 susceptibility loci explaining 38% of the risk.	Male-pattern baldness	25,662 British ancestry cases, 17,928 British ancestry controls	13,367 European ancestry cases, 11,851 European ancestry controls, 3,436 cases, 2,435 controls	7q11.22	7	69433703	AUTS2	RNU6-229P - Y_RNA	ENSG00000252423	ENSG00000207382		32400	73807	rs4718886-A	rs4718886	0	4718886	regulatory_region_variant	1	NR	8e-27	26.0969		0.173721	[0.14-0.21] unit decrease	Affymetrix [27512692] (imputed)	N	androgenetic alopecia	http://www.ebi.ac.uk/efo/EFO_0004191	GCST005116	Genome-wide genotyping array
2018-01-12	29146897	Pirastu N	2017-11-17	Nat Commun	www.ncbi.nlm.nih.gov/pubmed/29146897	GWAS for male-pattern baldness identifies 71 susceptibility loci explaining 38% of the risk.	Male-pattern baldness	25,662 British ancestry cases, 17,928 British ancestry controls	13,367 European ancestry cases, 11,851 European ancestry controls, 3,436 cases, 2,435 controls	17q21.31	17	45988374	WNT3, MAPT, PLEKHM1	MAPT, MAPT, MAPT			ENSG00000277956, ENSG00000276155, ENSG00000186868			rs919462-C	rs919462	0	919462	intron_variant	0	NR	1e-26	26		0.168393	[0.14-0.2] unit decrease	Affymetrix [27512692] (imputed)	N	androgenetic alopecia	http://www.ebi.ac.uk/efo/EFO_0004191	GCST005116	Genome-wide genotyping array
2017-05-11	27182965	Pickrell JK	2016-05-16	Nat Genet	www.ncbi.nlm.nih.gov/pubmed/27182965	Detection and interpretation of shared genetic influences on 42 human traits.	Male-pattern baldness	9,009 European ancestry cases, 8,491 European ancestry controls	NA	7q11.22	7	69130240	AUTS2	RNU6-832P - NA	ENSG00000200189			4864		rs34991987-?	rs34991987	0	34991987	intergenic_variant	1	NR	2e-26	25.699		1.269	[1.214-1.326]	Illumina [13436641] (imputed)	N	androgenetic alopecia	http://www.ebi.ac.uk/efo/EFO_0004191	GCST003983	Genome-wide genotyping array
2018-01-12	29146897	Pirastu N	2017-11-17	Nat Commun	www.ncbi.nlm.nih.gov/pubmed/29146897	GWAS for male-pattern baldness identifies 71 susceptibility loci explaining 38% of the risk.	Male-pattern baldness	25,662 British ancestry cases, 17,928 British ancestry controls	13,367 European ancestry cases, 11,851 European ancestry controls, 3,436 cases, 2,435 controls	2p22.3	2	31956355	SRD5A2	DPY30, MEMO1			ENSG00000162961, ENSG00000162959			rs13021718-G	rs13021718	0	13021718	intron_variant	0	NR	2e-26	25.699		0.2142	[0.17-0.25] unit decrease	Affymetrix [27512692] (imputed)	N	androgenetic alopecia	http://www.ebi.ac.uk/efo/EFO_0004191	GCST005116	Genome-wide genotyping array
2018-01-12	29146897	Pirastu N	2017-11-17	Nat Commun	www.ncbi.nlm.nih.gov/pubmed/29146897	GWAS for male-pattern baldness identifies 71 susceptibility loci explaining 38% of the risk.	Male-pattern baldness	25,662 British ancestry cases, 17,928 British ancestry controls	13,367 European ancestry cases, 11,851 European ancestry controls, 3,436 cases, 2,435 controls	4q21.21	4	80276795	FGF5, PRDM8	FGF5			ENSG00000138675			rs7680591-T	rs7680591	0	7680591	intron_variant	0	NR	5e-25	24.301		0.147336	[0.12-0.18] unit increase	Affymetrix [27512692] (imputed)	N	androgenetic alopecia	http://www.ebi.ac.uk/efo/EFO_0004191	GCST005116	Genome-wide genotyping array
2018-01-12	29146897	Pirastu N	2017-11-17	Nat Commun	www.ncbi.nlm.nih.gov/pubmed/29146897	GWAS for male-pattern baldness identifies 71 susceptibility loci explaining 38% of the risk.	Male-pattern baldness	25,662 British ancestry cases, 17,928 British ancestry controls	13,367 European ancestry cases, 11,851 European ancestry controls, 3,436 cases, 2,435 controls	18q12.3	18	45234191	SETBP1	SLC14A2			ENSG00000132874			rs8085664-C	rs8085664	0	8085664	intron_variant	0	NR	8e-25	24.0969		0.160868	[0.13-0.19] unit decrease	Affymetrix [27512692] (imputed)	N	androgenetic alopecia	http://www.ebi.ac.uk/efo/EFO_0004191	GCST005116	Genome-wide genotyping array
2018-01-12	29146897	Pirastu N	2017-11-17	Nat Commun	www.ncbi.nlm.nih.gov/pubmed/29146897	GWAS for male-pattern baldness identifies 71 susceptibility loci explaining 38% of the risk.	Male-pattern baldness	25,662 British ancestry cases, 17,928 British ancestry controls	13,367 European ancestry cases, 11,851 European ancestry controls, 3,436 cases, 2,435 controls				WNT3, MAPT, PLEKHM1							chr17:43947866-GTGTGTGTGTGTGGGTGT	chr17:43947866	0			1	NR	1e-24	24		0.238584	[0.19-0.28] unit decrease	Affymetrix [27512692] (imputed)	N	androgenetic alopecia	http://www.ebi.ac.uk/efo/EFO_0004191	GCST005116	Genome-wide genotyping array
2018-01-12	29146897	Pirastu N	2017-11-17	Nat Commun	www.ncbi.nlm.nih.gov/pubmed/29146897	GWAS for male-pattern baldness identifies 71 susceptibility loci explaining 38% of the risk.	Male-pattern baldness	25,662 British ancestry cases, 17,928 British ancestry controls	13,367 European ancestry cases, 11,851 European ancestry controls, 3,436 cases, 2,435 controls	10q22.3	10	76436854	C10orf11	LRMDA			ENSG00000148655			rs11593840-A	rs11593840	0	11593840	intron_variant	0	NR	9e-24	23.0458		0.14172	[0.11-0.17] unit decrease	Affymetrix [27512692] (imputed)	N	androgenetic alopecia	http://www.ebi.ac.uk/efo/EFO_0004191	GCST005116	Genome-wide genotyping array
2018-01-12	29146897	Pirastu N	2017-11-17	Nat Commun	www.ncbi.nlm.nih.gov/pubmed/29146897	GWAS for male-pattern baldness identifies 71 susceptibility loci explaining 38% of the risk.	Male-pattern baldness	25,662 British ancestry cases, 17,928 British ancestry controls	13,367 European ancestry cases, 11,851 European ancestry controls, 3,436 cases, 2,435 controls	17q22	17	57153267	MSI2	AKAP1 - NA	ENSG00000121057			31921		rs17833789-C	rs17833789	0	17833789	intergenic_variant	1	NR	9e-23	22.0458		0.138183	[0.11-0.17] unit increase	Affymetrix [27512692] (imputed)	N	androgenetic alopecia	http://www.ebi.ac.uk/efo/EFO_0004191	GCST005116	Genome-wide genotyping array
2018-01-12	29146897	Pirastu N	2017-11-17	Nat Commun	www.ncbi.nlm.nih.gov/pubmed/29146897	GWAS for male-pattern baldness identifies 71 susceptibility loci explaining 38% of the risk.	Male-pattern baldness	25,662 British ancestry cases, 17,928 British ancestry controls	13,367 European ancestry cases, 11,851 European ancestry controls, 3,436 cases, 2,435 controls	8q23.1	8	108483382	RSPO2	EMC2			ENSG00000104412			rs79593277-G	rs79593277	0	79593277	intron_variant	0	NR	2e-22	21.699		0.624511	[0.5-0.75] unit increase	Affymetrix [27512692] (imputed)	N	androgenetic alopecia	http://www.ebi.ac.uk/efo/EFO_0004191	GCST005116	Genome-wide genotyping array
2011-12-13	22032556	Brockschmidt FF	2011-10-27	Br J Dermatol	www.ncbi.nlm.nih.gov/pubmed/22032556	Susceptibility variants on chromosome 7p21.1 suggest HDAC9 as a new candidate gene for male-pattern baldness.	Male-pattern baldness	581 European ancestry male cases, 617 European ancestry male controls	461 European ancestry male cases, 151 European ancestry male controls	Xq12	X	67343176	AR, EDA2R							rs2497938-?	rs2497938	0	2497938	intergenic_variant	1	NR	3e-22	21.5229		6.5	[4.30-9.82]	Illumina [560387]	N	androgenetic alopecia	http://www.ebi.ac.uk/efo/EFO_0004191	GCST001297	Genome-wide genotyping array
2017-05-11	27182965	Pickrell JK	2016-05-16	Nat Genet	www.ncbi.nlm.nih.gov/pubmed/27182965	Detection and interpretation of shared genetic influences on 42 human traits.	Male-pattern baldness	9,009 European ancestry cases, 8,491 European ancestry controls	NA	5q33.3	5	158940241	EBF1	EBF1			ENSG00000164330			rs62385385-?	rs62385385	0	62385385	intron_variant	0	NR	7e-22	21.1549		1.247	[1.192-1.304]	Illumina [13436641] (imputed)	N	androgenetic alopecia	http://www.ebi.ac.uk/efo/EFO_0004191	GCST003983	Genome-wide genotyping array
2018-01-12	29146897	Pirastu N	2017-11-17	Nat Commun	www.ncbi.nlm.nih.gov/pubmed/29146897	GWAS for male-pattern baldness identifies 71 susceptibility loci explaining 38% of the risk.	Male-pattern baldness	25,662 British ancestry cases, 17,928 British ancestry controls	13,367 European ancestry cases, 11,851 European ancestry controls, 3,436 cases, 2,435 controls	3q23	3	139313491	COPB2	MRPS22			ENSG00000175110			rs7642536-T	rs7642536	0	7642536	intron_variant	0	NR	2e-21	20.699		0.199553	[0.16-0.24] unit increase	Affymetrix [27512692] (imputed)	N	androgenetic alopecia	http://www.ebi.ac.uk/efo/EFO_0004191	GCST005116	Genome-wide genotyping array
2018-01-12	29146897	Pirastu N	2017-11-17	Nat Commun	www.ncbi.nlm.nih.gov/pubmed/29146897	GWAS for male-pattern baldness identifies 71 susceptibility loci explaining 38% of the risk.	Male-pattern baldness	25,662 British ancestry cases, 17,928 British ancestry controls	13,367 European ancestry cases, 11,851 European ancestry controls, 3,436 cases, 2,435 controls	1p36.11	1	25143422	SYF2, RUNX3	IFITM3P7 - SYF2	ENSG00000233419	ENSG00000117614		17968	78854	rs2064251-G	rs2064251	0	2064251	intergenic_variant	1	NR	1e-20	20		0.148601	[0.12-0.18] unit increase	Affymetrix [27512692] (imputed)	N	androgenetic alopecia	http://www.ebi.ac.uk/efo/EFO_0004191	GCST005116	Genome-wide genotyping array
2018-01-12	29146897	Pirastu N	2017-11-17	Nat Commun	www.ncbi.nlm.nih.gov/pubmed/29146897	GWAS for male-pattern baldness identifies 71 susceptibility loci explaining 38% of the risk.	Male-pattern baldness	25,662 British ancestry cases, 17,928 British ancestry controls	13,367 European ancestry cases, 11,851 European ancestry controls, 3,436 cases, 2,435 controls	1q24.2	1	170532315	PRRX1	GORAB, GORAB-AS1			ENSG00000120370, ENSG00000231407			rs11578119-C	rs11578119	0	11578119	intron_variant	0	NR	3e-20	19.5229		0.131794	[0.1-0.16] unit increase	Affymetrix [27512692] (imputed)	N	androgenetic alopecia	http://www.ebi.ac.uk/efo/EFO_0004191	GCST005116	Genome-wide genotyping array
2017-05-11	27182965	Pickrell JK	2016-05-16	Nat Genet	www.ncbi.nlm.nih.gov/pubmed/27182965	Detection and interpretation of shared genetic influences on 42 human traits.	Male-pattern baldness	9,009 European ancestry cases, 8,491 European ancestry controls	NA	Xp11.21	X	57975900	ZXDA	MYCLP2 - KRT8P17	ENSG00000228004	ENSG00000235124		41097	8786	rs111763724-?	rs111763724	0	111763724	intergenic_variant	1	NR	6e-20	19.2218		1.67504	[1.49-1.88]	Illumina [13436641] (imputed)	N	androgenetic alopecia	http://www.ebi.ac.uk/efo/EFO_0004191	GCST003983	Genome-wide genotyping array
2017-05-11	27182965	Pickrell JK	2016-05-16	Nat Genet	www.ncbi.nlm.nih.gov/pubmed/27182965	Detection and interpretation of shared genetic influences on 42 human traits.	Male-pattern baldness	9,009 European ancestry cases, 8,491 European ancestry controls	NA	17q21.31	17	46088713	KANSL1	KANSL1, KANSL1, KANSL1			ENSG00000120071, ENSG00000275867, ENSG00000278458			rs201408539-?	rs201408539	0	201408539	intron_variant	0	NR	8e-20	19.0969		1.338	[1.257-1.425]	Illumina [13436641] (imputed)	N	androgenetic alopecia	http://www.ebi.ac.uk/efo/EFO_0004191	GCST003983	Genome-wide genotyping array
2018-01-12	29146897	Pirastu N	2017-11-17	Nat Commun	www.ncbi.nlm.nih.gov/pubmed/29146897	GWAS for male-pattern baldness identifies 71 susceptibility loci explaining 38% of the risk.	Male-pattern baldness	25,662 British ancestry cases, 17,928 British ancestry controls	13,367 European ancestry cases, 11,851 European ancestry controls, 3,436 cases, 2,435 controls	2q35	2	218891661	WNT10A	WNT10A			ENSG00000135925			rs7349332-C	rs7349332	0	7349332	intron_variant	0	NR	1e-19	19		0.178911	[0.14-0.22] unit increase	Affymetrix [27512692] (imputed)	N	androgenetic alopecia	http://www.ebi.ac.uk/efo/EFO_0004191	GCST005116	Genome-wide genotyping array
2018-01-12	29146897	Pirastu N	2017-11-17	Nat Commun	www.ncbi.nlm.nih.gov/pubmed/29146897	GWAS for male-pattern baldness identifies 71 susceptibility loci explaining 38% of the risk.	Male-pattern baldness	25,662 British ancestry cases, 17,928 British ancestry controls	13,367 European ancestry cases, 11,851 European ancestry controls, 3,436 cases, 2,435 controls	11p11.2	11	44389312	ALX4	ALX4 - NA	ENSG00000052850			79173		rs11037975-C	rs11037975	0	11037975	intergenic_variant	1	NR	2e-19	18.699		0.138017	[0.11-0.17] unit decrease	Affymetrix [27512692] (imputed)	N	androgenetic alopecia	http://www.ebi.ac.uk/efo/EFO_0004191	GCST005116	Genome-wide genotyping array
2018-01-12	29146897	Pirastu N	2017-11-17	Nat Commun	www.ncbi.nlm.nih.gov/pubmed/29146897	GWAS for male-pattern baldness identifies 71 susceptibility loci explaining 38% of the risk.	Male-pattern baldness	25,662 British ancestry cases, 17,928 British ancestry controls	13,367 European ancestry cases, 11,851 European ancestry controls, 3,436 cases, 2,435 controls	1p36.11	1	25140138	SYF2, RUNX3	IFITM3P7 - SYF2	ENSG00000233419	ENSG00000117614		14684	82138	rs9803723-C	rs9803723	0	9803723	regulatory_region_variant	1	NR	2e-19	18.699		0.133322	[0.1-0.16] unit decrease	Affymetrix [27512692] (imputed)	N	androgenetic alopecia	http://www.ebi.ac.uk/efo/EFO_0004191	GCST005116	Genome-wide genotyping array
2018-01-12	29146897	Pirastu N	2017-11-17	Nat Commun	www.ncbi.nlm.nih.gov/pubmed/29146897	GWAS for male-pattern baldness identifies 71 susceptibility loci explaining 38% of the risk.	Male-pattern baldness	25,662 British ancestry cases, 17,928 British ancestry controls	13,367 European ancestry cases, 11,851 European ancestry controls, 3,436 cases, 2,435 controls	1p12	1	118896200	WARS2	TBX15			ENSG00000092607			rs111668293-TG	rs111668293	0	111668293	intron_variant	0	NR	3e-19	18.5229		0.178323	[0.14-0.22] unit decrease	Affymetrix [27512692] (imputed)	N	androgenetic alopecia	http://www.ebi.ac.uk/efo/EFO_0004191	GCST005116	Genome-wide genotyping array
2017-05-11	27182965	Pickrell JK	2016-05-16	Nat Genet	www.ncbi.nlm.nih.gov/pubmed/27182965	Detection and interpretation of shared genetic influences on 42 human traits.	Male-pattern baldness	9,009 European ancestry cases, 8,491 European ancestry controls	NA	3q25.1	3	151937074	SUCNR1, MBNL1	AADACL2-AS1 - NA	ENSG00000242908			8899		rs4679956-?	rs4679956	0	4679956	intergenic_variant	1	NR	5e-19	18.301		1.223	[1.170-1.279]	Illumina [13436641] (imputed)	N	androgenetic alopecia	http://www.ebi.ac.uk/efo/EFO_0004191	GCST003983	Genome-wide genotyping array
2018-01-12	29146897	Pirastu N	2017-11-17	Nat Commun	www.ncbi.nlm.nih.gov/pubmed/29146897	GWAS for male-pattern baldness identifies 71 susceptibility loci explaining 38% of the risk.	Male-pattern baldness	25,662 British ancestry cases, 17,928 British ancestry controls	13,367 European ancestry cases, 11,851 European ancestry controls, 3,436 cases, 2,435 controls	21q22.12	21	34835870	RUNX1	RUNX1			ENSG00000159216			rs68088846-G	rs68088846	0	68088846	intron_variant	0	NR	1e-18	18		0.151883	[0.12-0.19] unit increase	Affymetrix [27512692] (imputed)	N	androgenetic alopecia	http://www.ebi.ac.uk/efo/EFO_0004191	GCST005116	Genome-wide genotyping array
2017-05-11	27182965	Pickrell JK	2016-05-16	Nat Genet	www.ncbi.nlm.nih.gov/pubmed/27182965	Detection and interpretation of shared genetic influences on 42 human traits.	Male-pattern baldness	9,009 European ancestry cases, 8,491 European ancestry controls	NA	Xp11.21	X	55923583	RRAGB, KLF8	NA - GOT2P6		ENSG00000214745			37625	rs143149578-?	rs143149578	0	143149578	intron_variant	1	NR	6e-18	17.2218		1.71233	[1.51-1.95]	Illumina [13436641] (imputed)	N	androgenetic alopecia	http://www.ebi.ac.uk/efo/EFO_0004191	GCST003983	Genome-wide genotyping array
2018-01-12	29146897	Pirastu N	2017-11-17	Nat Commun	www.ncbi.nlm.nih.gov/pubmed/29146897	GWAS for male-pattern baldness identifies 71 susceptibility loci explaining 38% of the risk.	Male-pattern baldness	25,662 British ancestry cases, 17,928 British ancestry controls	13,367 European ancestry cases, 11,851 European ancestry controls, 3,436 cases, 2,435 controls	3q25.1	3	151956689	AADAC	AADACL2-AS1 - NA	ENSG00000242908			28514		rs16863765-G	rs16863765	0	16863765	intergenic_variant	1	NR	8e-18	17.0969		0.133406	[0.1-0.16] unit increase	Affymetrix [27512692] (imputed)	N	androgenetic alopecia	http://www.ebi.ac.uk/efo/EFO_0004191	GCST005116	Genome-wide genotyping array
2018-01-12	29146897	Pirastu N	2017-11-17	Nat Commun	www.ncbi.nlm.nih.gov/pubmed/29146897	GWAS for male-pattern baldness identifies 71 susceptibility loci explaining 38% of the risk.	Male-pattern baldness	25,662 British ancestry cases, 17,928 British ancestry controls	13,367 European ancestry cases, 11,851 European ancestry controls, 3,436 cases, 2,435 controls	7p12.3	7	46864702	EPS15P1	EPS15P1 - PHTF2	ENSG00000242948	ENSG00000006576		81259	30934090	rs58788673-T	rs58788673	0	58788673	intergenic_variant	1	NR	1e-17	17		0.142151	[0.11-0.17] unit increase	Affymetrix [27512692] (imputed)	N	androgenetic alopecia	http://www.ebi.ac.uk/efo/EFO_0004191	GCST005116	Genome-wide genotyping array
2018-01-12	29146897	Pirastu N	2017-11-17	Nat Commun	www.ncbi.nlm.nih.gov/pubmed/29146897	GWAS for male-pattern baldness identifies 71 susceptibility loci explaining 38% of the risk.	Male-pattern baldness	25,662 British ancestry cases, 17,928 British ancestry controls	13,367 European ancestry cases, 11,851 European ancestry controls, 3,436 cases, 2,435 controls	6q22.32	6	126362448	CENPW	CENPW - NA	ENSG00000203760			13573		rs9398803-A	rs9398803	0	9398803	intron_variant	1	NR	2e-17	16.699		0.119565	[0.092-0.147] unit decrease	Affymetrix [27512692] (imputed)	N	androgenetic alopecia	http://www.ebi.ac.uk/efo/EFO_0004191	GCST005116	Genome-wide genotyping array
2018-01-12	29146897	Pirastu N	2017-11-17	Nat Commun	www.ncbi.nlm.nih.gov/pubmed/29146897	GWAS for male-pattern baldness identifies 71 susceptibility loci explaining 38% of the risk.	Male-pattern baldness	25,662 British ancestry cases, 17,928 British ancestry controls	13,367 European ancestry cases, 11,851 European ancestry controls, 3,436 cases, 2,435 controls	10q26.13	10	124666560	METTL10, FAM53B	FAM53B			ENSG00000189319			rs3781452-C	rs3781452	0	3781452	intron_variant	0	NR	3e-17	16.5229		0.123175	[0.095-0.152] unit decrease	Affymetrix [27512692] (imputed)	N	androgenetic alopecia	http://www.ebi.ac.uk/efo/EFO_0004191	GCST005116	Genome-wide genotyping array
2011-12-13	22032556	Brockschmidt FF	2011-10-27	Br J Dermatol	www.ncbi.nlm.nih.gov/pubmed/22032556	Susceptibility variants on chromosome 7p21.1 suggest HDAC9 as a new candidate gene for male-pattern baldness.	Male-pattern baldness	581 European ancestry male cases, 617 European ancestry male controls	461 European ancestry male cases, 151 European ancestry male controls	20p11.22	20	21872462	intergenic							rs2180439-?	rs2180439	0	2180439	intergenic_variant	1	NR	4e-17	16.3979		2.08	[1.76-2.47]	Illumina [560387]	N	androgenetic alopecia	http://www.ebi.ac.uk/efo/EFO_0004191	GCST001297	Genome-wide genotyping array
2018-01-12	29146897	Pirastu N	2017-11-17	Nat Commun	www.ncbi.nlm.nih.gov/pubmed/29146897	GWAS for male-pattern baldness identifies 71 susceptibility loci explaining 38% of the risk.	Male-pattern baldness	25,662 British ancestry cases, 17,928 British ancestry controls	13,367 European ancestry cases, 11,851 European ancestry controls, 3,436 cases, 2,435 controls	1p36.11	1	25021086	SYF2, RUNX3	RUNX3 - MIR4425	ENSG00000020633	ENSG00000264371		55965	2417	rs11249243-C	rs11249243	0	11249243	intergenic_variant	1	NR	5e-17	16.301		0.209657	[0.16-0.26] unit decrease	Affymetrix [27512692] (imputed)	N	androgenetic alopecia	http://www.ebi.ac.uk/efo/EFO_0004191	GCST005116	Genome-wide genotyping array
2018-01-12	29146897	Pirastu N	2017-11-17	Nat Commun	www.ncbi.nlm.nih.gov/pubmed/29146897	GWAS for male-pattern baldness identifies 71 susceptibility loci explaining 38% of the risk.	Male-pattern baldness	25,662 British ancestry cases, 17,928 British ancestry controls	13,367 European ancestry cases, 11,851 European ancestry controls, 3,436 cases, 2,435 controls	8q23.1	8	108034320	RSPO2	RSPO2			ENSG00000147655			rs182973285-C	rs182973285	0	182973285	intron_variant	0	NR	1e-16	16		0.943488	[0.72-1.17] unit increase	Affymetrix [27512692] (imputed)	N	androgenetic alopecia	http://www.ebi.ac.uk/efo/EFO_0004191	GCST005116	Genome-wide genotyping array
2017-05-11	27182965	Pickrell JK	2016-05-16	Nat Genet	www.ncbi.nlm.nih.gov/pubmed/27182965	Detection and interpretation of shared genetic influences on 42 human traits.	Male-pattern baldness	9,009 European ancestry cases, 8,491 European ancestry controls	NA	2q35	2	218881570	WNT10A	WNT10A			ENSG00000135925			rs74333950-?	rs74333950	0	74333950	intron_variant	0	NR	2e-16	15.699		1.3089	[1.23-1.40]	Illumina [13436641] (imputed)	N	androgenetic alopecia	http://www.ebi.ac.uk/efo/EFO_0004191	GCST003983	Genome-wide genotyping array
2018-01-12	29146897	Pirastu N	2017-11-17	Nat Commun	www.ncbi.nlm.nih.gov/pubmed/29146897	GWAS for male-pattern baldness identifies 71 susceptibility loci explaining 38% of the risk.	Male-pattern baldness	25,662 British ancestry cases, 17,928 British ancestry controls	13,367 European ancestry cases, 11,851 European ancestry controls, 3,436 cases, 2,435 controls	12p12.1	12	26275744	SSPN	SSPN			ENSG00000123096			rs7974900-T	rs7974900	0	7974900	intron_variant	0	NR	2e-16	15.699		0.130649	[0.1-0.162] unit decrease	Affymetrix [27512692] (imputed)	N	androgenetic alopecia	http://www.ebi.ac.uk/efo/EFO_0004191	GCST005116	Genome-wide genotyping array
2018-01-12	29146897	Pirastu N	2017-11-17	Nat Commun	www.ncbi.nlm.nih.gov/pubmed/29146897	GWAS for male-pattern baldness identifies 71 susceptibility loci explaining 38% of the risk.	Male-pattern baldness	25,662 British ancestry cases, 17,928 British ancestry controls	13,367 European ancestry cases, 11,851 European ancestry controls, 3,436 cases, 2,435 controls	6p24.3	6	9677162	OFCC1	OFCC1			ENSG00000181355			rs2149150-C	rs2149150	0	2149150	intron_variant	0	NR	3e-16	15.5229		0.163669	[0.12-0.2] unit increase	Affymetrix [27512692] (imputed)	N	androgenetic alopecia	http://www.ebi.ac.uk/efo/EFO_0004191	GCST005116	Genome-wide genotyping array
2018-01-12	29146897	Pirastu N	2017-11-17	Nat Commun	www.ncbi.nlm.nih.gov/pubmed/29146897	GWAS for male-pattern baldness identifies 71 susceptibility loci explaining 38% of the risk.	Male-pattern baldness	25,662 British ancestry cases, 17,928 British ancestry controls	13,367 European ancestry cases, 11,851 European ancestry controls, 3,436 cases, 2,435 controls	17q21.31	17	46288156	WNT3, MAPT, PLEKHM1	ARL17B, ARL17B, ARL17B			ENSG00000275748, ENSG00000276276, ENSG00000228696			rs572756998-A	rs572756998	0	572756998	intron_variant	0	NR	3e-16	15.5229		0.310199	[0.24-0.38] unit decrease	Affymetrix [27512692] (imputed)	N	androgenetic alopecia	http://www.ebi.ac.uk/efo/EFO_0004191	GCST005116	Genome-wide genotyping array
2018-01-12	29146897	Pirastu N	2017-11-17	Nat Commun	www.ncbi.nlm.nih.gov/pubmed/29146897	GWAS for male-pattern baldness identifies 71 susceptibility loci explaining 38% of the risk.	Male-pattern baldness	25,662 British ancestry cases, 17,928 British ancestry controls	13,367 European ancestry cases, 11,851 European ancestry controls, 3,436 cases, 2,435 controls	3q23	3	139003779	COPB2	FOXL2NB - PRR23A	ENSG00000206262	ENSG00000206260		49789	183	rs6788232-T	rs6788232	0	6788232	intergenic_variant	1	NR	1e-15	15		0.177364	[0.13-0.22] unit increase	Affymetrix [27512692] (imputed)	N	androgenetic alopecia	http://www.ebi.ac.uk/efo/EFO_0004191	GCST005116	Genome-wide genotyping array
2017-05-11	27182965	Pickrell JK	2016-05-16	Nat Genet	www.ncbi.nlm.nih.gov/pubmed/27182965	Detection and interpretation of shared genetic influences on 42 human traits.	Male-pattern baldness	9,009 European ancestry cases, 8,491 European ancestry controls	NA	2p23.1	2	31580756	SRD5A2	SRD5A2			ENSG00000277893			rs9282858-?	rs9282858	0	9282858	missense_variant	0	NR	2e-15	14.699		1.66389	[1.47-1.89]	Illumina [13436641] (imputed)	N	androgenetic alopecia	http://www.ebi.ac.uk/efo/EFO_0004191	GCST003983	Genome-wide genotyping array
2008-11-12	18849994	Hillmer AM	2008-10-12	Nat Genet	www.ncbi.nlm.nih.gov/pubmed/18849994	Susceptibility variants for male-pattern baldness on chromosome 20p11.	Male-pattern baldness	296 European ancestry cases, 347 European ancestry controls	319 European ancestry cases, 234 European ancestry controls	20p11.22	20	21872462	BQ013595, PAX1, BE789145							rs2180439-C	rs2180439	0	2180439	intergenic_variant	1	0.43	3e-15	14.5229		1.82	[1.45-2.30]	Illumina [531695]	N	androgenetic alopecia	http://www.ebi.ac.uk/efo/EFO_0004191	GCST000251	Genome-wide genotyping array
2018-01-12	29146897	Pirastu N	2017-11-17	Nat Commun	www.ncbi.nlm.nih.gov/pubmed/29146897	GWAS for male-pattern baldness identifies 71 susceptibility loci explaining 38% of the risk.	Male-pattern baldness	25,662 British ancestry cases, 17,928 British ancestry controls	13,367 European ancestry cases, 11,851 European ancestry controls, 3,436 cases, 2,435 controls	15q23	15	69747915	intergenic	DRAIC			ENSG00000245750			rs12902958-G	rs12902958	0	12902958	intron_variant	0	NR	4e-15	14.3979		0.1817	[0.14-0.23] unit increase	Affymetrix [27512692] (imputed)	N	androgenetic alopecia	http://www.ebi.ac.uk/efo/EFO_0004191	GCST005116	Genome-wide genotyping array
2017-05-11	27182965	Pickrell JK	2016-05-16	Nat Genet	www.ncbi.nlm.nih.gov/pubmed/27182965	Detection and interpretation of shared genetic influences on 42 human traits.	Male-pattern baldness	9,009 European ancestry cases, 8,491 European ancestry controls	NA	18q12.3	18	45228094	SLC14A2	SLC14A2			ENSG00000132874			rs34800162-?	rs34800162	0	34800162	intron_variant	0	NR	8e-15	14.0969		1.217	[1.158-1.278]	Illumina [13436641] (imputed)	N	androgenetic alopecia	http://www.ebi.ac.uk/efo/EFO_0004191	GCST003983	Genome-wide genotyping array
2021-12-01	34737426	Jiang L	2021-11-04	Nat Genet	www.ncbi.nlm.nih.gov/pubmed/34737426	A generalized linear mixed model association tool for biobank-scale data.	Hair/balding pattern: Pattern 1 (UKB data field 2395_1)	66,172 European ancestry cases, 140,864 European ancestry controls	NA	2q13	2	108897145		EDAR			ENSG00000135960			rs3827760-G	rs3827760	0	3827760	missense_variant	0	0.003677	1e-14	14		0.41	[0.31-0.51] unit increase	NR [11842647] (imputed)	N	androgenetic alopecia	http://www.ebi.ac.uk/efo/EFO_0004191	GCST90043616	Genome-wide genotyping array
2008-11-12	18849991	Richards JB	2008-10-12	Nat Genet	www.ncbi.nlm.nih.gov/pubmed/18849991	Male-pattern baldness susceptibility locus at 20p11.	Male-pattern baldness	578 European ancestry cases, 547 European ancestry controls	1,351 European ancestry cases, 2,485 European ancestry controls	20p11.22	20	22069865	PAX1	LINC01432			ENSG00000234435			rs1160312-A	rs1160312	0	1160312	intron_variant	0	0.43	1e-14	14	(males)	1.6	[1.42-1.80]	Affymetrix [370102]	N	androgenetic alopecia	http://www.ebi.ac.uk/efo/EFO_0004191	GCST000250	Genome-wide genotyping array
2018-01-12	29146897	Pirastu N	2017-11-17	Nat Commun	www.ncbi.nlm.nih.gov/pubmed/29146897	GWAS for male-pattern baldness identifies 71 susceptibility loci explaining 38% of the risk.	Male-pattern baldness	25,662 British ancestry cases, 17,928 British ancestry controls	13,367 European ancestry cases, 11,851 European ancestry controls, 3,436 cases, 2,435 controls	2q31.1	2	176127129	HOXD3	HOXD-AS2			ENSG00000237380			rs71421546-C	rs71421546	0	71421546	intron_variant	0	NR	1e-14	14		0.26782	[0.2-0.34] unit increase	Affymetrix [27512692] (imputed)	N	androgenetic alopecia	http://www.ebi.ac.uk/efo/EFO_0004191	GCST005116	Genome-wide genotyping array
2018-01-12	29146897	Pirastu N	2017-11-17	Nat Commun	www.ncbi.nlm.nih.gov/pubmed/29146897	GWAS for male-pattern baldness identifies 71 susceptibility loci explaining 38% of the risk.	Male-pattern baldness	25,662 British ancestry cases, 17,928 British ancestry controls	13,367 European ancestry cases, 11,851 European ancestry controls, 3,436 cases, 2,435 controls	8q23.1	8	108256167	RSPO2	EIF3E			ENSG00000104408			rs77767830-A	rs77767830	0	77767830	intron_variant	0	NR	2e-14	13.699		0.311482	[0.23-0.39] unit increase	Affymetrix [27512692] (imputed)	N	androgenetic alopecia	http://www.ebi.ac.uk/efo/EFO_0004191	GCST005116	Genome-wide genotyping array
2018-01-12	29146897	Pirastu N	2017-11-17	Nat Commun	www.ncbi.nlm.nih.gov/pubmed/29146897	GWAS for male-pattern baldness identifies 71 susceptibility loci explaining 38% of the risk.	Male-pattern baldness	25,662 British ancestry cases, 17,928 British ancestry controls	13,367 European ancestry cases, 11,851 European ancestry controls, 3,436 cases, 2,435 controls	12p11.22	12	29081094	FAR2	NA - FAR2		ENSG00000064763			68009	rs7976269-G	rs7976269	0	7976269	intergenic_variant	1	NR	6e-14	13.2218		0.137873	[0.1-0.17] unit decrease	Affymetrix [27512692] (imputed)	N	androgenetic alopecia	http://www.ebi.ac.uk/efo/EFO_0004191	GCST005116	Genome-wide genotyping array
2017-05-11	27182965	Pickrell JK	2016-05-16	Nat Genet	www.ncbi.nlm.nih.gov/pubmed/27182965	Detection and interpretation of shared genetic influences on 42 human traits.	Male-pattern baldness	9,009 European ancestry cases, 8,491 European ancestry controls	NA	1p12	1	118339066	SPAG17, TBX15	RNA5SP56 - MDM4	ENSG00000222209	ENSG00000198625		74577	86177313	rs12083887-?	rs12083887	0	12083887	regulatory_region_variant	1	NR	9e-14	13.0458		1.18624	[1.13-1.24]	Illumina [13436641] (imputed)	N	androgenetic alopecia	http://www.ebi.ac.uk/efo/EFO_0004191	GCST003983	Genome-wide genotyping array
2018-01-12	29146897	Pirastu N	2017-11-17	Nat Commun	www.ncbi.nlm.nih.gov/pubmed/29146897	GWAS for male-pattern baldness identifies 71 susceptibility loci explaining 38% of the risk.	Male-pattern baldness	25,662 British ancestry cases, 17,928 British ancestry controls	13,367 European ancestry cases, 11,851 European ancestry controls, 3,436 cases, 2,435 controls	6q21	6	105760046	intergenic							rs12214131-G	rs12214131	0	12214131	intron_variant	1	NR	9e-14	13.0458		0.108791	[0.08-0.137] unit increase	Affymetrix [27512692] (imputed)	N	androgenetic alopecia	http://www.ebi.ac.uk/efo/EFO_0004191	GCST005116	Genome-wide genotyping array
2017-05-11	27182965	Pickrell JK	2016-05-16	Nat Genet	www.ncbi.nlm.nih.gov/pubmed/27182965	Detection and interpretation of shared genetic influences on 42 human traits.	Male-pattern baldness	9,009 European ancestry cases, 8,491 European ancestry controls	NA	6p24.3	6	9327323	SLC35B3, OFCC1	HULC - NA	ENSG00000285219			33190		rs9357047-?	rs9357047	0	9357047	intergenic_variant	1	NR	3e-13	12.5229		1.18064	[1.13-1.23]	Illumina [13436641] (imputed)	N	androgenetic alopecia	http://www.ebi.ac.uk/efo/EFO_0004191	GCST003983	Genome-wide genotyping array
2018-01-12	29146897	Pirastu N	2017-11-17	Nat Commun	www.ncbi.nlm.nih.gov/pubmed/29146897	GWAS for male-pattern baldness identifies 71 susceptibility loci explaining 38% of the risk.	Male-pattern baldness	25,662 British ancestry cases, 17,928 British ancestry controls	13,367 European ancestry cases, 11,851 European ancestry controls, 3,436 cases, 2,435 controls	2q31.1	2	176897100	HOXD3	LINC01117 - RNU6-187P	ENSG00000224577	ENSG00000206866		77920	32885	rs10930758-A	rs10930758	0	10930758	intergenic_variant	1	NR	3e-13	12.5229		0.102827	[0.075-0.13] unit decrease	Affymetrix [27512692] (imputed)	N	androgenetic alopecia	http://www.ebi.ac.uk/efo/EFO_0004191	GCST005116	Genome-wide genotyping array
2017-05-11	27182965	Pickrell JK	2016-05-16	Nat Genet	www.ncbi.nlm.nih.gov/pubmed/27182965	Detection and interpretation of shared genetic influences on 42 human traits.	Male-pattern baldness	9,009 European ancestry cases, 8,491 European ancestry controls	NA	8q23.1	8	108585572	EMC2, TMEM74	EMC2 - TMEM74	ENSG00000104412	ENSG00000164841		96376	21278	rs79437808-?	rs79437808	0	79437808	intron_variant	1	NR	4e-13	12.3979		2.153	[1.738-2.668]	Illumina [13436641] (imputed)	N	androgenetic alopecia	http://www.ebi.ac.uk/efo/EFO_0004191	GCST003983	Genome-wide genotyping array
2018-01-12	29146897	Pirastu N	2017-11-17	Nat Commun	www.ncbi.nlm.nih.gov/pubmed/29146897	GWAS for male-pattern baldness identifies 71 susceptibility loci explaining 38% of the risk.	Male-pattern baldness	25,662 British ancestry cases, 17,928 British ancestry controls	13,367 European ancestry cases, 11,851 European ancestry controls, 3,436 cases, 2,435 controls	Xp22.31	X	8945785	FAM9B	ANAPC15P1 - NOLC1P1	ENSG00000231619	ENSG00000225271		88726	34640	rs5934505-T	rs5934505	0	5934505	intergenic_variant	1	NR	4e-13	12.3979		0.162969	[0.12-0.21] unit increase	Affymetrix [27512692] (imputed)	N	androgenetic alopecia	http://www.ebi.ac.uk/efo/EFO_0004191	GCST005116	Genome-wide genotyping array
2021-12-01	34737426	Jiang L	2021-11-04	Nat Genet	www.ncbi.nlm.nih.gov/pubmed/34737426	A generalized linear mixed model association tool for biobank-scale data.	Hair/balding pattern: Pattern 1 (UKB data field 2395_1)	66,172 European ancestry cases, 140,864 European ancestry controls	NA	12q13.13	12	53956117		HOXC12			ENSG00000123407			rs180807105-G	rs180807105	0	180807105	intron_variant	0	0.006149	5e-13	12.301		0.3	[0.22-0.38] unit increase	NR [11842647] (imputed)	N	androgenetic alopecia	http://www.ebi.ac.uk/efo/EFO_0004191	GCST90043616	Genome-wide genotyping array
2018-01-12	29146897	Pirastu N	2017-11-17	Nat Commun	www.ncbi.nlm.nih.gov/pubmed/29146897	GWAS for male-pattern baldness identifies 71 susceptibility loci explaining 38% of the risk.	Male-pattern baldness	25,662 British ancestry cases, 17,928 British ancestry controls	13,367 European ancestry cases, 11,851 European ancestry controls, 3,436 cases, 2,435 controls	3q21.3	3	126350105	intergenic	KLF15			ENSG00000163884			rs35892873-C	rs35892873	0	35892873	intron_variant	0	NR	5e-13	12.301		0.110725	[0.081-0.141] unit decrease	Affymetrix [27512692] (imputed)	N	androgenetic alopecia	http://www.ebi.ac.uk/efo/EFO_0004191	GCST005116	Genome-wide genotyping array
2018-01-12	29146897	Pirastu N	2017-11-17	Nat Commun	www.ncbi.nlm.nih.gov/pubmed/29146897	GWAS for male-pattern baldness identifies 71 susceptibility loci explaining 38% of the risk.	Male-pattern baldness	25,662 British ancestry cases, 17,928 British ancestry controls	13,367 European ancestry cases, 11,851 European ancestry controls, 3,436 cases, 2,435 controls	1p32.3	1	50494849	DMRTA2	FAF1			ENSG00000185104			rs10888690-T	rs10888690	0	10888690	intron_variant	0	NR	6e-13	12.2218		0.102471	[0.075-0.13] unit decrease	Affymetrix [27512692] (imputed)	N	androgenetic alopecia	http://www.ebi.ac.uk/efo/EFO_0004191	GCST005116	Genome-wide genotyping array
2017-05-11	27182965	Pickrell JK	2016-05-16	Nat Genet	www.ncbi.nlm.nih.gov/pubmed/27182965	Detection and interpretation of shared genetic influences on 42 human traits.	Male-pattern baldness	9,009 European ancestry cases, 8,491 European ancestry controls	NA	Xp11.21	X	55107412	PAGE2B, FAM104B	PAGE2 - FAM104B	ENSG00000234068	ENSG00000182518		14570	35690	rs185597083-?	rs185597083	0	185597083	intergenic_variant	1	NR	8e-13	12.0969		1.388	[1.267-1.520]	Illumina [13436641] (imputed)	N	androgenetic alopecia	http://www.ebi.ac.uk/efo/EFO_0004191	GCST003983	Genome-wide genotyping array
2017-05-11	27182965	Pickrell JK	2016-05-16	Nat Genet	www.ncbi.nlm.nih.gov/pubmed/27182965	Detection and interpretation of shared genetic influences on 42 human traits.	Male-pattern baldness	9,009 European ancestry cases, 8,491 European ancestry controls	NA	10q26.13	10	124655362	FAM53B	FAM53B			ENSG00000189319			rs3781458-?	rs3781458	0	3781458	intron_variant	0	NR	1e-12	12		1.17786	[1.12-1.23]	Illumina [13436641] (imputed)	N	androgenetic alopecia	http://www.ebi.ac.uk/efo/EFO_0004191	GCST003983	Genome-wide genotyping array
2012-08-15	22693459	Li R	2012-05-31	PLoS Genet	www.ncbi.nlm.nih.gov/pubmed/22693459	Six novel susceptibility Loci for early-onset androgenetic alopecia and their unexpected association with common diseases.	Male-pattern baldness	3,891 European ancestry cases, 8,915 European ancestry controls	NA	2q37.3	2	238785990	HDAC4	LINC01937 - TWIST2	ENSG00000234279	ENSG00000233608		45141	62042	rs9287638-A	rs9287638	0	9287638	regulatory_region_variant	1	0.562	1e-12	12		1.31	[1.21-1.41]	Affymetrix, Illumina [2391230] (imputed)	N	androgenetic alopecia	http://www.ebi.ac.uk/efo/EFO_0004191	GCST001548	Genome-wide genotyping array
2012-08-15	22693459	Li R	2012-05-31	PLoS Genet	www.ncbi.nlm.nih.gov/pubmed/22693459	Six novel susceptibility Loci for early-onset androgenetic alopecia and their unexpected association with common diseases.	Male-pattern baldness	3,891 European ancestry cases, 8,915 European ancestry controls	NA	7p21.1	7	18838251	HDAC9	HDAC9			ENSG00000048052			rs2073963-G	rs2073963	0	2073963	intron_variant	0	0.53	1e-12	12		1.29	[1.20-1.38]	Affymetrix, Illumina [2391230] (imputed)	N	androgenetic alopecia	http://www.ebi.ac.uk/efo/EFO_0004191	GCST001548	Genome-wide genotyping array
2017-05-11	27182965	Pickrell JK	2016-05-16	Nat Genet	www.ncbi.nlm.nih.gov/pubmed/27182965	Detection and interpretation of shared genetic influences on 42 human traits.	Male-pattern baldness	9,009 European ancestry cases, 8,491 European ancestry controls	NA	17q22	17	57153807	AKAP1, MSI2	AKAP1 - LINC02563	ENSG00000121057	ENSG00000263520		32461	8303734	rs62060349-?	rs62060349	0	62060349	intergenic_variant	1	NR	2e-12	11.699		1.17233	[1.12-1.23]	Illumina [13436641] (imputed)	N	androgenetic alopecia	http://www.ebi.ac.uk/efo/EFO_0004191	GCST003983	Genome-wide genotyping array
2017-05-11	27182965	Pickrell JK	2016-05-16	Nat Genet	www.ncbi.nlm.nih.gov/pubmed/27182965	Detection and interpretation of shared genetic influences on 42 human traits.	Male-pattern baldness	9,009 European ancestry cases, 8,491 European ancestry controls	NA	10q22.3	10	76436854	C10orf11	LRMDA			ENSG00000148655			rs11593840-?	rs11593840	0	11593840	intron_variant	0	NR	2e-12	11.699		1.17371	[1.12-1.23]	Illumina [13436641] (imputed)	N	androgenetic alopecia	http://www.ebi.ac.uk/efo/EFO_0004191	GCST003983	Genome-wide genotyping array
2018-01-12	29146897	Pirastu N	2017-11-17	Nat Commun	www.ncbi.nlm.nih.gov/pubmed/29146897	GWAS for male-pattern baldness identifies 71 susceptibility loci explaining 38% of the risk.	Male-pattern baldness	25,662 British ancestry cases, 17,928 British ancestry controls	13,367 European ancestry cases, 11,851 European ancestry controls, 3,436 cases, 2,435 controls	12q24.33	12	130078818	intergenic	LINC02419 - FZD10-AS1	ENSG00000256906	ENSG00000250208		6133	65497	rs76972608-A	rs76972608	0	76972608	intergenic_variant	1	NR	2e-12	11.699		0.146316	[0.11-0.19] unit decrease	Affymetrix [27512692] (imputed)	N	androgenetic alopecia	http://www.ebi.ac.uk/efo/EFO_0004191	GCST005116	Genome-wide genotyping array
2021-12-01	34737426	Jiang L	2021-11-04	Nat Genet	www.ncbi.nlm.nih.gov/pubmed/34737426	A generalized linear mixed model association tool for biobank-scale data.	Hair/balding pattern: Pattern 4 (UKB data field 2395_4)	37,860 European ancestry cases, 169,176 European ancestry controls	NA	4q21.21	4	80943625		CFAP299			ENSG00000197826			rs191648835-G	rs191648835	0	191648835	intron_variant	0	0.005387	3e-12	11.5229		0.38	[0.27-0.49] unit increase	NR [11842647] (imputed)	N	balding measurement, androgenetic alopecia	http://www.ebi.ac.uk/efo/EFO_0007825, http://www.ebi.ac.uk/efo/EFO_0004191	GCST90043619	Genome-wide genotyping array
2017-05-11	27182965	Pickrell JK	2016-05-16	Nat Genet	www.ncbi.nlm.nih.gov/pubmed/27182965	Detection and interpretation of shared genetic influences on 42 human traits.	Male-pattern baldness	9,009 European ancestry cases, 8,491 European ancestry controls	NA	12p12.1	12	26273738	SSPN, ITPR2	SSPN			ENSG00000123096			rs9300169-?	rs9300169	0	9300169	non_coding_transcript_exon_variant	0	NR	4e-12	11.3979		1.1919	[1.13-1.25]	Illumina [13436641] (imputed)	N	androgenetic alopecia	http://www.ebi.ac.uk/efo/EFO_0004191	GCST003983	Genome-wide genotyping array
2017-05-11	27182965	Pickrell JK	2016-05-16	Nat Genet	www.ncbi.nlm.nih.gov/pubmed/27182965	Detection and interpretation of shared genetic influences on 42 human traits.	Male-pattern baldness	9,009 European ancestry cases, 8,491 European ancestry controls	NA	2p14	2	67851717	ETAA1, C1D	LINC01812 - NA	ENSG00000237013			26155		rs6546334-?	rs6546334	0	6546334	intergenic_variant	1	NR	6e-12	11.2218		1.17509	[1.12-1.23]	Illumina [13436641] (imputed)	N	androgenetic alopecia	http://www.ebi.ac.uk/efo/EFO_0004191	GCST003983	Genome-wide genotyping array
2018-01-12	29146897	Pirastu N	2017-11-17	Nat Commun	www.ncbi.nlm.nih.gov/pubmed/29146897	GWAS for male-pattern baldness identifies 71 susceptibility loci explaining 38% of the risk.	Male-pattern baldness	25,662 British ancestry cases, 17,928 British ancestry controls	13,367 European ancestry cases, 11,851 European ancestry controls, 3,436 cases, 2,435 controls	1p33	1	47486602	FOXD2	FOXD2 - RPL21P24	ENSG00000186564	ENSG00000229554		45911	11292	rs61784834-C	rs61784834	0	61784834	intergenic_variant	1	NR	7e-12	11.1549		0.0975472	[0.07-0.125] unit increase	Affymetrix [27512692] (imputed)	N	androgenetic alopecia	http://www.ebi.ac.uk/efo/EFO_0004191	GCST005116	Genome-wide genotyping array
2018-01-12	29146897	Pirastu N	2017-11-17	Nat Commun	www.ncbi.nlm.nih.gov/pubmed/29146897	GWAS for male-pattern baldness identifies 71 susceptibility loci explaining 38% of the risk.	Male-pattern baldness	25,662 British ancestry cases, 17,928 British ancestry controls	13,367 European ancestry cases, 11,851 European ancestry controls, 3,436 cases, 2,435 controls	2p14	2	67935414	intergenic	NA - FBXL12P1		ENSG00000235968			88280	rs62146540-C	rs62146540	0	62146540	intergenic_variant	1	NR	8e-12	11.0969		0.108173	[0.077-0.139] unit decrease	Affymetrix [27512692] (imputed)	N	androgenetic alopecia	http://www.ebi.ac.uk/efo/EFO_0004191	GCST005116	Genome-wide genotyping array
2018-01-12	29146897	Pirastu N	2017-11-17	Nat Commun	www.ncbi.nlm.nih.gov/pubmed/29146897	GWAS for male-pattern baldness identifies 71 susceptibility loci explaining 38% of the risk.	Male-pattern baldness	25,662 British ancestry cases, 17,928 British ancestry controls	13,367 European ancestry cases, 11,851 European ancestry controls, 3,436 cases, 2,435 controls	1p12	1	118336934	WARS2	RNA5SP56 - NA	ENSG00000222209			72445		rs12752809-C	rs12752809	0	12752809	intergenic_variant	1	NR	1e-11	11		0.108775	[0.077-0.14] unit increase	Affymetrix [27512692] (imputed)	N	androgenetic alopecia	http://www.ebi.ac.uk/efo/EFO_0004191	GCST005116	Genome-wide genotyping array
2018-01-12	29146897	Pirastu N	2017-11-17	Nat Commun	www.ncbi.nlm.nih.gov/pubmed/29146897	GWAS for male-pattern baldness identifies 71 susceptibility loci explaining 38% of the risk.	Male-pattern baldness	25,662 British ancestry cases, 17,928 British ancestry controls	13,367 European ancestry cases, 11,851 European ancestry controls, 3,436 cases, 2,435 controls	3q21.3	3	126274431	intergenic	ALDH1L1-AS2 - KLF15	ENSG00000246022	ENSG00000163884		64262	68204	rs115182912-G	rs115182912	0	115182912	intron_variant	1	NR	3e-11	10.5229		0.312401	[0.22-0.4] unit increase	Affymetrix [27512692] (imputed)	N	androgenetic alopecia	http://www.ebi.ac.uk/efo/EFO_0004191	GCST005116	Genome-wide genotyping array
2017-05-11	27182965	Pickrell JK	2016-05-16	Nat Genet	www.ncbi.nlm.nih.gov/pubmed/27182965	Detection and interpretation of shared genetic influences on 42 human traits.	Male-pattern baldness	9,009 European ancestry cases, 8,491 European ancestry controls	NA	6p25.3	6	396321	IRF4	IRF4			ENSG00000137265			rs12203592-?	rs12203592	0	12203592	intron_variant	0	NR	4e-11	10.3979		1.22	[1.150-1.294]	Illumina [13436641] (imputed)	N	androgenetic alopecia	http://www.ebi.ac.uk/efo/EFO_0004191	GCST003983	Genome-wide genotyping array
2017-05-11	27182965	Pickrell JK	2016-05-16	Nat Genet	www.ncbi.nlm.nih.gov/pubmed/27182965	Detection and interpretation of shared genetic influences on 42 human traits.	Male-pattern baldness	9,009 European ancestry cases, 8,491 European ancestry controls	NA	21q22.12	21	34835870	RUNX1	RUNX1			ENSG00000159216			rs68088846-?	rs68088846	0	68088846	intron_variant	0	NR	4e-11	10.3979		1.20773	[1.14-1.28]	Illumina [13436641] (imputed)	N	androgenetic alopecia	http://www.ebi.ac.uk/efo/EFO_0004191	GCST003983	Genome-wide genotyping array
2017-05-11	27182965	Pickrell JK	2016-05-16	Nat Genet	www.ncbi.nlm.nih.gov/pubmed/27182965	Detection and interpretation of shared genetic influences on 42 human traits.	Male-pattern baldness	9,009 European ancestry cases, 8,491 European ancestry controls	NA	1p36.11	1	25171684	RUNX3, SYF2	IFITM3P7 - SYF2	ENSG00000233419	ENSG00000117614		46230	50592	rs7534070-?	rs7534070	0	7534070	intergenic_variant	1	NR	5e-11	10.301		1.20192	[1.14-1.27]	Illumina [13436641] (imputed)	N	androgenetic alopecia	http://www.ebi.ac.uk/efo/EFO_0004191	GCST003983	Genome-wide genotyping array
2008-11-12	18849991	Richards JB	2008-10-12	Nat Genet	www.ncbi.nlm.nih.gov/pubmed/18849991	Male-pattern baldness susceptibility locus at 20p11.	Male-pattern baldness	578 European ancestry cases, 547 European ancestry controls	1,351 European ancestry cases, 2,485 European ancestry controls	Xq12	X	67291142	AR							rs6625163-A	rs6625163	0	6625163	intergenic_variant	1	NR	5e-11	10.301		3.3	[2.31-4.71]	Affymetrix [370102]	N	androgenetic alopecia	http://www.ebi.ac.uk/efo/EFO_0004191	GCST000250	Genome-wide genotyping array
2021-12-01	34737426	Jiang L	2021-11-04	Nat Genet	www.ncbi.nlm.nih.gov/pubmed/34737426	A generalized linear mixed model association tool for biobank-scale data.	Hair/balding pattern: Pattern 1 (UKB data field 2395_1)	66,172 European ancestry cases, 140,864 European ancestry controls	NA	20p11.22	20	22262242		LINC01432 - LINC01427	ENSG00000234435	ENSG00000225321		187588	823	rs144149795-G	rs144149795	0	144149795	intergenic_variant	1	0.005385	6e-11	10.2218		0.29	[0.2-0.38] unit increase	NR [11842647] (imputed)	N	androgenetic alopecia	http://www.ebi.ac.uk/efo/EFO_0004191	GCST90043616	Genome-wide genotyping array
2012-08-15	22693459	Li R	2012-05-31	PLoS Genet	www.ncbi.nlm.nih.gov/pubmed/22693459	Six novel susceptibility Loci for early-onset androgenetic alopecia and their unexpected association with common diseases.	Male-pattern baldness	3,891 European ancestry cases, 8,915 European ancestry controls	NA	1p36.22	1	10973025	TARDBP	C1orf127			ENSG00000175262			rs12565727-A	rs12565727	0	12565727	intron_variant	0	0.789	9e-11	10.0458		1.33	[1.22-1.45]	Affymetrix, Illumina [2391230] (imputed)	N	androgenetic alopecia	http://www.ebi.ac.uk/efo/EFO_0004191	GCST001548	Genome-wide genotyping array
2018-01-12	29146897	Pirastu N	2017-11-17	Nat Commun	www.ncbi.nlm.nih.gov/pubmed/29146897	GWAS for male-pattern baldness identifies 71 susceptibility loci explaining 38% of the risk.	Male-pattern baldness	25,662 British ancestry cases, 17,928 British ancestry controls	13,367 European ancestry cases, 11,851 European ancestry controls, 3,436 cases, 2,435 controls	6p24.3	6	9481139	OFCC1							rs2876167-G	rs2876167	0	2876167	intergenic_variant	1	NR	2e-10	9.69897		0.0925893	[0.064-0.121] unit decrease	Affymetrix [27512692] (imputed)	N	androgenetic alopecia	http://www.ebi.ac.uk/efo/EFO_0004191	GCST005116	Genome-wide genotyping array
2017-05-11	27182965	Pickrell JK	2016-05-16	Nat Genet	www.ncbi.nlm.nih.gov/pubmed/27182965	Detection and interpretation of shared genetic influences on 42 human traits.	Male-pattern baldness	9,009 European ancestry cases, 8,491 European ancestry controls	NA	6q22.32	6	126733443	CENPW, RSPO3	RPS4XP9 - NA	ENSG00000217404			49596		rs1262557-?	rs1262557	0	1262557	intron_variant	1	NR	5e-10	9.30103		1.15	[1.100-1.202]	Illumina [13436641] (imputed)	N	androgenetic alopecia	http://www.ebi.ac.uk/efo/EFO_0004191	GCST003983	Genome-wide genotyping array
2018-01-12	29146897	Pirastu N	2017-11-17	Nat Commun	www.ncbi.nlm.nih.gov/pubmed/29146897	GWAS for male-pattern baldness identifies 71 susceptibility loci explaining 38% of the risk.	Male-pattern baldness	25,662 British ancestry cases, 17,928 British ancestry controls	13,367 European ancestry cases, 11,851 European ancestry controls, 3,436 cases, 2,435 controls	2q31.1	2	173740905	CDCA7							rs13405699-C	rs13405699	0	13405699	intergenic_variant	1	NR	5e-10	9.30103		0.309309	[0.21-0.41] unit increase	Affymetrix [27512692] (imputed)	N	androgenetic alopecia	http://www.ebi.ac.uk/efo/EFO_0004191	GCST005116	Genome-wide genotyping array
2012-08-15	22693459	Li R	2012-05-31	PLoS Genet	www.ncbi.nlm.nih.gov/pubmed/22693459	Six novel susceptibility Loci for early-onset androgenetic alopecia and their unexpected association with common diseases.	Male-pattern baldness	3,891 European ancestry cases, 8,915 European ancestry controls	NA	17q21.31	17	45846853	intergenic	MAPT-AS1, MAPT-AS1, MAPT-AS1, SPPL2C, SPPL2C, SPPL2C			ENSG00000264589, ENSG00000281578, ENSG00000282067, ENSG00000277106, ENSG00000185294, ENSG00000278194			rs12373124-T	rs12373124	0	12373124	synonymous_variant	0	0.438	5e-10	9.30103		1.33	[1.21-1.45]	Affymetrix, Illumina [2391230] (imputed)	N	androgenetic alopecia	http://www.ebi.ac.uk/efo/EFO_0004191	GCST001548	Genome-wide genotyping array
2017-05-11	27182965	Pickrell JK	2016-05-16	Nat Genet	www.ncbi.nlm.nih.gov/pubmed/27182965	Detection and interpretation of shared genetic influences on 42 human traits.	Male-pattern baldness	9,009 European ancestry cases, 8,491 European ancestry controls	NA	11p11.2	11	44389312	ALX4, CD82	ALX4 - NA	ENSG00000052850			79173		rs11037975-?	rs11037975	0	11037975	intergenic_variant	1	NR	6e-10	9.22185		1.17096	[1.11-1.23]	Illumina [13436641] (imputed)	N	androgenetic alopecia	http://www.ebi.ac.uk/efo/EFO_0004191	GCST003983	Genome-wide genotyping array
2017-05-11	27182965	Pickrell JK	2016-05-16	Nat Genet	www.ncbi.nlm.nih.gov/pubmed/27182965	Detection and interpretation of shared genetic influences on 42 human traits.	Male-pattern baldness	9,009 European ancestry cases, 8,491 European ancestry controls	NA	4q25	4	106961892	DKK2	DKK2			ENSG00000155011			rs78311490-?	rs78311490	0	78311490	intron_variant	0	NR	7e-10	9.1549		1.321	[1.21-1.45]	Illumina [13436641] (imputed)	N	androgenetic alopecia	http://www.ebi.ac.uk/efo/EFO_0004191	GCST003983	Genome-wide genotyping array
2018-01-12	29146897	Pirastu N	2017-11-17	Nat Commun	www.ncbi.nlm.nih.gov/pubmed/29146897	GWAS for male-pattern baldness identifies 71 susceptibility loci explaining 38% of the risk.	Male-pattern baldness	25,662 British ancestry cases, 17,928 British ancestry controls	13,367 European ancestry cases, 11,851 European ancestry controls, 3,436 cases, 2,435 controls	2p25.2	2	6429434	ESPN	LINC01247 - LINC01824	ENSG00000227007	ENSG00000226488		54012	66217	rs6752754-A	rs6752754	0	6752754	intergenic_variant	1	NR	8e-10	9.09691		0.119608	[0.081-0.158] unit decrease	Affymetrix [27512692] (imputed)	N	androgenetic alopecia	http://www.ebi.ac.uk/efo/EFO_0004191	GCST005116	Genome-wide genotyping array
2017-05-11	27182965	Pickrell JK	2016-05-16	Nat Genet	www.ncbi.nlm.nih.gov/pubmed/27182965	Detection and interpretation of shared genetic influences on 42 human traits.	Male-pattern baldness	9,009 European ancestry cases, 8,491 European ancestry controls	NA	1q24.2	1	170372381	METTL11B, GORAB	HAUS4P1 - GORAB-AS1	ENSG00000226967	ENSG00000231407		2014	88072	rs78003935-?	rs78003935	0	78003935	intergenic_variant	1	NR	1e-09	9		1.16144	[1.11-1.22]	Illumina [13436641] (imputed)	N	androgenetic alopecia	http://www.ebi.ac.uk/efo/EFO_0004191	GCST003983	Genome-wide genotyping array
2017-05-11	27182965	Pickrell JK	2016-05-16	Nat Genet	www.ncbi.nlm.nih.gov/pubmed/27182965	Detection and interpretation of shared genetic influences on 42 human traits.	Male-pattern baldness	9,009 European ancestry cases, 8,491 European ancestry controls	NA	15q23	15	69749354	RPLP1, TLE3	DRAIC			ENSG00000245750			rs7177657-?	rs7177657	0	7177657	intron_variant	0	NR	1e-09	9		1.26103	[1.17-1.36]	Illumina [13436641] (imputed)	N	androgenetic alopecia	http://www.ebi.ac.uk/efo/EFO_0004191	GCST003983	Genome-wide genotyping array
2018-01-12	29146897	Pirastu N	2017-11-17	Nat Commun	www.ncbi.nlm.nih.gov/pubmed/29146897	GWAS for male-pattern baldness identifies 71 susceptibility loci explaining 38% of the risk.	Male-pattern baldness	25,662 British ancestry cases, 17,928 British ancestry controls	13,367 European ancestry cases, 11,851 European ancestry controls, 3,436 cases, 2,435 controls	16p13.12	16	14294769	intergenic	Y_RNA - MIR193BHG	ENSG00000207382	ENSG00000262454		19169	6620	rs1704529-C	rs1704529	0	1704529	intergenic_variant	1	NR	1e-09	9		0.0903341	[0.061-0.12] unit decrease	Affymetrix [27512692] (imputed)	N	androgenetic alopecia	http://www.ebi.ac.uk/efo/EFO_0004191	GCST005116	Genome-wide genotyping array
2017-05-11	27182965	Pickrell JK	2016-05-16	Nat Genet	www.ncbi.nlm.nih.gov/pubmed/27182965	Detection and interpretation of shared genetic influences on 42 human traits.	Male-pattern baldness	9,009 European ancestry cases, 8,491 European ancestry controls	NA	13q12.3	13	30172832	UBL3, KATNAL1	LINC00385 - KATNAL1	ENSG00000232643	ENSG00000102781		12240	29798	rs9314998-?	rs9314998	0	9314998	regulatory_region_variant	1	NR	2e-09	8.69897		1.146	[1.097-1.198]	Illumina [13436641] (imputed)	N	androgenetic alopecia	http://www.ebi.ac.uk/efo/EFO_0004191	GCST003983	Genome-wide genotyping array
2017-05-11	27182965	Pickrell JK	2016-05-16	Nat Genet	www.ncbi.nlm.nih.gov/pubmed/27182965	Detection and interpretation of shared genetic influences on 42 human traits.	Male-pattern baldness	9,009 European ancestry cases, 8,491 European ancestry controls	NA	12q13.12	12	50751299	DIP2B, ATF1	DIP2B - ATF1	ENSG00000066084	ENSG00000123268		2642	12411	rs7974517-?	rs7974517	0	7974517	intergenic_variant	1	NR	2e-09	8.69897		1.15207	[1.10-1.21]	Illumina [13436641] (imputed)	N	androgenetic alopecia	http://www.ebi.ac.uk/efo/EFO_0004191	GCST003983	Genome-wide genotyping array
2018-01-12	29146897	Pirastu N	2017-11-17	Nat Commun	www.ncbi.nlm.nih.gov/pubmed/29146897	GWAS for male-pattern baldness identifies 71 susceptibility loci explaining 38% of the risk.	Male-pattern baldness	25,662 British ancestry cases, 17,928 British ancestry controls	13,367 European ancestry cases, 11,851 European ancestry controls, 3,436 cases, 2,435 controls	17p12	17	12553762	intergenic	LINC00670			ENSG00000179136			rs72809171-G	rs72809171	0	72809171	intron_variant	0	NR	2e-09	8.69897		0.198908	[0.13-0.26] unit increase	Affymetrix [27512692] (imputed)	N	androgenetic alopecia	http://www.ebi.ac.uk/efo/EFO_0004191	GCST005116	Genome-wide genotyping array
2012-08-15	22693459	Li R	2012-05-31	PLoS Genet	www.ncbi.nlm.nih.gov/pubmed/22693459	Six novel susceptibility Loci for early-onset androgenetic alopecia and their unexpected association with common diseases.	Male-pattern baldness	3,891 European ancestry cases, 8,915 European ancestry controls	NA	7q11.22	7	69146973	AUTS2	RNU6-832P - NA	ENSG00000200189			21597		rs6945541-C	rs6945541	0	6945541	intron_variant	1	0.539	2e-09	8.69897		1.27	[1.18-1.38]	Affymetrix, Illumina [2391230] (imputed)	N	androgenetic alopecia	http://www.ebi.ac.uk/efo/EFO_0004191	GCST001548	Genome-wide genotyping array
2017-05-11	27182965	Pickrell JK	2016-05-16	Nat Genet	www.ncbi.nlm.nih.gov/pubmed/27182965	Detection and interpretation of shared genetic influences on 42 human traits.	Male-pattern baldness	9,009 European ancestry cases, 8,491 European ancestry controls	NA	6p21.1	6	44699178	CDC5L, SUPT3H							rs227808-?	rs227808	0	227808	regulatory_region_variant	1	NR	3e-09	8.52288		1.18203	[1.12-1.25]	Illumina [13436641] (imputed)	N	androgenetic alopecia	http://www.ebi.ac.uk/efo/EFO_0004191	GCST003983	Genome-wide genotyping array
2017-05-11	27182965	Pickrell JK	2016-05-16	Nat Genet	www.ncbi.nlm.nih.gov/pubmed/27182965	Detection and interpretation of shared genetic influences on 42 human traits.	Male-pattern baldness	9,009 European ancestry cases, 8,491 European ancestry controls	NA	3q23	3	139313491	PRR23C, MRPS22	MRPS22			ENSG00000175110			rs7642536-?	rs7642536	0	7642536	intron_variant	0	NR	3e-09	8.52288		1.23916	[1.15-1.33]	Illumina [13436641] (imputed)	N	androgenetic alopecia	http://www.ebi.ac.uk/efo/EFO_0004191	GCST003983	Genome-wide genotyping array
2017-05-11	27182965	Pickrell JK	2016-05-16	Nat Genet	www.ncbi.nlm.nih.gov/pubmed/27182965	Detection and interpretation of shared genetic influences on 42 human traits.	Male-pattern baldness	9,009 European ancestry cases, 8,491 European ancestry controls	NA	7p12.3	7	46904161	IGFBP3, TNS3	AHR - NA	ENSG00000106546			29558009		rs12702271-?	rs12702271	0	12702271	intron_variant	1	NR	3e-09	8.52288		1.171	[1.111-1.233]	Illumina [13436641] (imputed)	N	androgenetic alopecia	http://www.ebi.ac.uk/efo/EFO_0004191	GCST003983	Genome-wide genotyping array
2012-08-15	22693459	Li R	2012-05-31	PLoS Genet	www.ncbi.nlm.nih.gov/pubmed/22693459	Six novel susceptibility Loci for early-onset androgenetic alopecia and their unexpected association with common diseases.	Male-pattern baldness	3,891 European ancestry cases, 8,915 European ancestry controls	NA	18q12.3	18	45220183	SETBP1	SLC14A2			ENSG00000132874			rs10502861-C	rs10502861	0	10502861	intron_variant	0	0.775	3e-09	8.52288		1.28	[1.18-1.39]	Affymetrix, Illumina [2391230] (imputed)	N	androgenetic alopecia	http://www.ebi.ac.uk/efo/EFO_0004191	GCST001548	Genome-wide genotyping array
2017-05-11	27182965	Pickrell JK	2016-05-16	Nat Genet	www.ncbi.nlm.nih.gov/pubmed/27182965	Detection and interpretation of shared genetic influences on 42 human traits.	Male-pattern baldness	9,009 European ancestry cases, 8,491 European ancestry controls	NA	4q21.21	4	80285223	FGF5	FGF5			ENSG00000138675			rs4690116-?	rs4690116	0	4690116	intron_variant	0	NR	6e-09	8.22185		1.14155	[1.09-1.19]	Illumina [13436641] (imputed)	N	androgenetic alopecia	http://www.ebi.ac.uk/efo/EFO_0004191	GCST003983	Genome-wide genotyping array
2017-05-11	27182965	Pickrell JK	2016-05-16	Nat Genet	www.ncbi.nlm.nih.gov/pubmed/27182965	Detection and interpretation of shared genetic influences on 42 human traits.	Male-pattern baldness	9,009 European ancestry cases, 8,491 European ancestry controls	NA	16p13.12	16	14298066	MKL2, PARN	Y_RNA - MIR193BHG	ENSG00000207382	ENSG00000262454		22466	3323	rs246180-?	rs246180	0	246180	intergenic_variant	1	NR	8e-09	8.09691		1.152	[1.098-1.209]	Illumina [13436641] (imputed)	N	androgenetic alopecia	http://www.ebi.ac.uk/efo/EFO_0004191	GCST003983	Genome-wide genotyping array
2017-05-11	27182965	Pickrell JK	2016-05-16	Nat Genet	www.ncbi.nlm.nih.gov/pubmed/27182965	Detection and interpretation of shared genetic influences on 42 human traits.	Male-pattern baldness	9,009 European ancestry cases, 8,491 European ancestry controls	NA	2q13	2	108897145	EDAR	EDAR			ENSG00000135960			rs3827760-?	rs3827760	0	3827760	missense_variant	0	NR	1e-08	8		2.23714	[1.68-2.99]	Illumina [13436641] (imputed)	N	androgenetic alopecia	http://www.ebi.ac.uk/efo/EFO_0004191	GCST003983	Genome-wide genotyping array
2017-05-11	27182965	Pickrell JK	2016-05-16	Nat Genet	www.ncbi.nlm.nih.gov/pubmed/27182965	Detection and interpretation of shared genetic influences on 42 human traits.	Male-pattern baldness	9,009 European ancestry cases, 8,491 European ancestry controls	NA	2p21	2	43363760	THADA	THADA			ENSG00000115970			rs11694173-?	rs11694173	0	11694173	intron_variant	0	NR	2e-08	7.69897		1.17371	[1.11-1.24]	Illumina [13436641] (imputed)	N	androgenetic alopecia	http://www.ebi.ac.uk/efo/EFO_0004191	GCST003983	Genome-wide genotyping array
2018-01-12	29146897	Pirastu N	2017-11-17	Nat Commun	www.ncbi.nlm.nih.gov/pubmed/29146897	GWAS for male-pattern baldness identifies 71 susceptibility loci explaining 38% of the risk.	Male-pattern baldness	25,662 British ancestry cases, 17,928 British ancestry controls	13,367 European ancestry cases, 11,851 European ancestry controls, 3,436 cases, 2,435 controls	7q32.3	7	131309621	intergenic	MKLN1, MKLN1-AS			ENSG00000128585, ENSG00000236753			rs9719620-T	rs9719620	0	9719620	non_coding_transcript_exon_variant	0	NR	3e-08	7.52288		0.0779497	[0.05-0.106] unit decrease	Affymetrix [27512692] (imputed)	N	androgenetic alopecia	http://www.ebi.ac.uk/efo/EFO_0004191	GCST005116	Genome-wide genotyping array
2017-05-11	27182965	Pickrell JK	2016-05-16	Nat Genet	www.ncbi.nlm.nih.gov/pubmed/27182965	Detection and interpretation of shared genetic influences on 42 human traits.	Male-pattern baldness	9,009 European ancestry cases, 8,491 European ancestry controls	NA	12q24.33	12	130078818	TMEM132D, FZD10	LINC02419 - FZD10-AS1	ENSG00000256906	ENSG00000250208		6133	65497	rs76972608-?	rs76972608	0	76972608	intergenic_variant	1	NR	4e-08	7.39794		1.19904	[1.12-1.28]	Illumina [13436641] (imputed)	N	androgenetic alopecia	http://www.ebi.ac.uk/efo/EFO_0004191	GCST003983	Genome-wide genotyping array
2017-05-11	27182965	Pickrell JK	2016-05-16	Nat Genet	www.ncbi.nlm.nih.gov/pubmed/27182965	Detection and interpretation of shared genetic influences on 42 human traits.	Male-pattern baldness	9,009 European ancestry cases, 8,491 European ancestry controls	NA	2q31.1	2	176833154	MTX2, HNRNPA3	LINC01117 - RNU6-187P	ENSG00000224577	ENSG00000206866		13974	96831	rs1819008-?	rs1819008	0	1819008	intron_variant	1	NR	4e-08	7.39794		1.13122	[1.08-1.18]	Illumina [13436641] (imputed)	N	androgenetic alopecia	http://www.ebi.ac.uk/efo/EFO_0004191	GCST003983	Genome-wide genotyping array
2017-05-11	27182965	Pickrell JK	2016-05-16	Nat Genet	www.ncbi.nlm.nih.gov/pubmed/27182965	Detection and interpretation of shared genetic influences on 42 human traits.	Male-pattern baldness	9,009 European ancestry cases, 8,491 European ancestry controls	NA	Xp22.31	X	8912639	FAM9A, FAM9B	ANAPC15P1 - NOLC1P1	ENSG00000231619	ENSG00000225271		55580	67786	rs5933688-?	rs5933688	0	5933688	intron_variant	1	NR	4e-08	7.39794		1.102	[1.065-1.141]	Illumina [13436641] (imputed)	N	androgenetic alopecia	http://www.ebi.ac.uk/efo/EFO_0004191	GCST003983	Genome-wide genotyping array
2017-05-11	27182965	Pickrell JK	2016-05-16	Nat Genet	www.ncbi.nlm.nih.gov/pubmed/27182965	Detection and interpretation of shared genetic influences on 42 human traits.	Male-pattern baldness	9,009 European ancestry cases, 8,491 European ancestry controls	NA	2q31.1	2	173740905	CDCA7, SP3							rs13405699-?	rs13405699	0	13405699	intergenic_variant	1	NR	5e-08	7.30103		1.4881	[1.29-1.72]	Illumina [13436641] (imputed)	N	androgenetic alopecia	http://www.ebi.ac.uk/efo/EFO_0004191	GCST003983	Genome-wide genotyping array
